# Supplementary material for: Reproducibility of telomere length assessment: an international collaborative study
Source: Int J Epidemiol. 2014 Sep 19;44(5):1673–83. doi: 10.1093/ije/dyu191 (PMC4681105; doi:10.1093/ije/dyu191)
Supplement: Supplementary Data [file supp_dyu191_ije-2013-11-1173-File006.xlsx]

## Sheet: Table Sup1A
qPCR	Amount of DNA	Telomere Primers	Control Gene Primers	Standard Curve Range	Chemistry	Internal Control	Cycling conditions	Quality Control	Cycler/Software	Monoplex or Multiplex	Quantification of Relative TL
Svenson/Roos Refs 31, 32	17.5ng DNA in 10ul; carrier DNA added for stabilisation	Tel 1b CGGTTTGTTTGGGTTTGGGTTTGGGTTTGGGTTTGGGTT at 100nM	HBG3 TGTGCTGGCCCATCACTTTG at 400nM	3.7-50ng	25ul reaction; In situ mix: AB AmpliTaq Gold; + ROX, + SYBR Green, + DTT, +MgCl2	1 internal control: Cell line CCRF-CEM	Telo: 95⁰C 10min; 25x (95⁰C, 15s; 54⁰C, 1min);	Samples in triplicate, if Ct differences between replicates > 0.5, sample re-analysed or excluded	ABI Prism 7900 HT (Applied Biosystems), SDS Software. Optimal threshold and baseline settings (manual).	Monochrome Monoplex	T/S ratio on average DCts; normalised against T/S for Internal control. Monitoring PCR efficiency with Std Curve. Efficiency threshold 85%.
		Tel 2b GGCTTGCCTTACCCTTACCCTTACCCTTACCCTTACCCT at 900nm	HBG4 ACCAGCCACCACTTTCTGATAGG at 400nM				HBG: 95⁰C 10min; 35x (95⁰C, 15s; 56⁰C, 1min);
McGlynn/Shiels Ref 33	35ng DNA in 5ul	Tel 1 CGGTTTGTTTGGGTTTGGGTTTGGGTTTGGGTTTGGGTT at 300nM	36B4u CAGCAAGTGGGAAGGTGTAATCC at 300nM	3.125-100ng	20ul reaction: Roche SYBR Green I Master Mix (No ROX needed)	1 internal control: DNA from female PBLs	Telo: 95ºC 10min; 30x (95ºC 5s + 59ºC 10min + 72ºC 2mins);	Samples in triplicate, if SD>0.15, sample re-analysed	Roche Light Cycler LC480. Automatic threshold and baseline settings.	Monochrome Monoplex	T/S ratio on average of DCts; normalised against T/S for Internal control. Monitoring PCR efficiency with Std Curve. Both PCRs similar efficiencies
		Tel 2 GGCTTGCCTTACCCTTACCCTTACCCTTACCCTTACCCT at 300nM	36B4d CCCATTCTATCATCAACGGGTACAA at 500nM				36B4: 95ºC 10min; 35x (95ºC 5s + 58ºC 15s + 72 15s);
Martin-Ruiz/von Zglinicki Ref 34	15ng DNA in 1.5ul	Tel-A CGGTTTGTTTGGGTTTGGGTTTGGGTTTGGGTTTGGGTT at 300nM	GAPDH-81 L AAATCCCATCACCATCTTCC at 200nM	0.15ng-30ng	20ul reaction: SIGMA SYBR®Green JumpStart Taq Ready Mix, +ROX	4 Internal controls: with short, middle (x2) and long telomere length	Telo: 95⁰C 3min; 38x (95⁰C, 15s; 56⁰C, 30s);	Samples in quadruplicate. If CV>10%, sample is re-analysed	ABI Prism 7900 HT (Applied Biosystems), SDS Software. Optimal threshold and baseline cycles (manual).	Monochrome Monoplex	Average of T/S SQ ratios derived from Standard Curve. Ratio values normalised against Internal Controls Regression and converted to bp. Monitoring PCR efficency with Std Curve. Efficiency threshold 85%
		Tel‑B GGCTTGCCTTACCCTTACCCTTACCCTTACCCTTACCCT at 900nM	GAPDH-81 R GACTCCACGACGTACTCAGC at 400nM				GAPDH: 95⁰C 3min; 38x (95⁰C, 15s; 58⁰C, 40s);
Cawthon Ref 23	20ng DNA in 10ul	Tel-G ACACTAAGGTTTGGGTTTGGGTTTGGGTTTGGGTTAGTGT at 300nM	ALBU CGGCGGCGGGCGGCGCGGGCTGGGCGGAAATGCTGCACAGAATCCTTG at 350nM	0.6ng-60ng	10ul reaction: Insitu mix: AB AmpliTaqGold; +SYBR Green, + DTT, + KCl, + Betaine.	3 Internal controls with short, middle and long telomere length	Multiplex: 95°C, 15min; 2x(94°C, 15s; 49°C, 60s); 4x(85°C, 15s; 59°C, 30s); 29x(94°C, 15s; 59°C, 30s; 84°C, 10s; 85°C, 15s).	Samples in triplicate. Samples with ≥ 2 failed Ratio calculations are re-analysed	Bio-Rad CFX384 Single Color Real-Time PCR Detection System. Optimal threshold manual, baseline automatic.	Monochrome Multiplex	Average T/S SQ ratios derived from Standard Curves. Monitoring PCR efficiency with Std Curve. Efficiencies above 89%
		Tel‑C TGTTAGGTATCCCTATCCCTATCCCTATCCCTATCCCTAACA at 300nM	ALBD GCCCGGCCCGCCGCGCCCGTCCCGCCGGAAAAGCATGGTCGCCTGTT at 350nM				Multiplex: 95°C, 15min; 36x(98°C, 2s; 48°C, 30s; 74°C, 10s; 85°C, 10s)
Pooley Ref 35	10ng DNA in 10ul	TEL FOR CGGTTTGTTTGGGTTTGGGTTTGGGTTTGGGTTTGGGTT at 100nM	β-GlobinFOR GCTTCTGACACAACTGTGTTCACTAGC at 300nM	1-100ng	10ul reaction: LifeTech Power SYBR Green Master Mix + PCR DMSO + PCR specific probes	None	95ºC 10 min; 5x (95ºC 15s, 58ºC 20s, 72ºC 28s); 40x (95ºC 15s, 54ºC 2min)	Samples in duplicate. If either Ct>30 or CON PCR Ct <2SD from mean, sample excluded.	ABI Prism 7900 HT (Applied Biosystems), SDS Software. Optimal threshold and baseline cycles (manual).	Monochrome Multiplex	DCts were given by the lab. To enable comparison with the other labs, T/S ratios were calculated as (2-ΔCt) and averaged.
		TEL REV GGCTGGCCTTACCCTTACCCTTACCCTTACCCTTACCCT at 900nM	β-GlobinREV CACCAACTTCATCCACGTTCACC at 700nM		TEL probe: 6FAM-TTTGTTTGGGTTTGGGTTTG, CON probe: VIC-TGGTGCATCTGACTCCTGAG
	10ng DNA in 10ul	TEL FOR CGGTTTGTTTGGGTTTGGGTTTGGGTTTGGGTTTGGGTT at 100nM	β-GlobinFOR GCTTCTGACACAACTGTGTTCACTAGC at 300nM	1-100ng	10ul reaction: LifeTech Power SYBR Green Master Mix + PCR DMSO	None	TEL: 95ºC 10 min; 50x (95ºC 15s, 54ºC 2min)	Samples in duplicate . If either Ct>30 or CON PCR Ct <2SD from mean, sample excluded.	ABI Prism 7900 HT (Applied Biosystems), SDS Software. Optimal threshold and baseline cycles (manual). Efficiency threshold not calculated.	Monochrome Monoplex	DCts were given by the lab. To enable comparison with the other labs, T/S ratios were calculated as (2-ΔCt) and averaged.
		TEL REV GGCTGGCCTTACCCTTACCCTTACCCTTACCCTTACCCT at 900nM	β-GlobinREV CACCAACTTCATCCACGTTCACC at 700nM				CON: 95ºC 10 min; 50x (95ºC 15s, 58ºC 20s, 72ºC 28s)
Codd/Samani Ref 36	30ng DNA	Tel-1b CGGTTTGTTTGGGTTTGGGTTTGGGTTTGGGTTTGGGTT at 600nM	36B4U CAGCAAGTGGGAAGGTGTAATCC at 300nM	1.17ng-150ng	25ul reaction; Sensimix SYBR no rox Master Mix	1 internal control: K562 cell line	Telo: 95⁰C, 10min; 20x (95⁰C, 15 s; 58⁰C, 1min)	Samples in duplicate, if take-off (Ct equivalent) >0.2 cycle, sample re-run	Qiagen Rotor-Gene Q / Rotor-Gene comparative quantification software	Monochrome Monoplex	T and S values calculated relative to internal control within each run. Efficiency of each reaction and average of run calculated by software and used when calculating sample values. Runs are checked for consistency in amplification efficiency.
		Tel-2b GGCTTGCCTTACCCTTACCCTTACCCTTACCCTTACCCT at 600nm	36B4D CCCATTCTATCATCAACGGGTACAA at 500nM				36B4: 95⁰C, 10min; 30x (95⁰C, 15 s; 58⁰C, 1min)
Dokter/van der Harst Ref 37, 38	10 ul, DNA concentration within range of curve	Telg ACACTAAGGTTTGGGTTTGGGTTTGGGTTTGGGTTAGTGT at 900nM	Albu CGGCGGCGGGCGGCGCGGGCTGGGCGGAAATGCTGCACAGAATCC at 900nM	5.2 to 60 ng	10ul reactions; Sybr green Supermix + DTT + Betaine + Titanium Taq polymerase	1 internal control (1301 cells)	Multiplex: 95⁰C 5 min; 2x(94⁰C 15sec; 49⁰C 15sec); 5x(94⁰C 15sec; 66⁰C 15sec); 32x(94⁰C 15sec; 60⁰C 10sec, 72⁰C 15sec; 85⁰C 10sec; 89⁰C 15sec)	Samples in triplicate, if CV>10%, sample is re-analysed	Biorad CFX manager 1,1 software, Automatic threshold and baseline settings,	Monochrome Multiplex	T/S ratio is the quantity Telomere divided by the quantity Albumin of the same sample
		Telc TGTTAGGTATCCCTATCCCTATCCCTATTCCTATCCCTAACA at 900nM	Albd GCCCGGCCCGCCGCGCCCGTCCCGCCGGAAAAGCATGGTCGCCTG at 900nM
Baird/Roger Ref 18	0.25ng DNA in 1ul	Teltail: TGCTCCGTGCATCTGGCATC	None	None	10ul reaction; 0.5μM primers; 75mM Tris-HCl pH8.8; 20mM (NH4)2SO4, 0.01% Tween-20; 1.5mM MgCl2 and 1 U of a 10:1 mix of Taq (ABGene):Pwo (Roche)	None	22x (94ºC 20s + 65ºC 30s + 68ºC 8min)	Each sample analysed in six reactions.	MJ tetrad	N/A	Fragment sizes calculated from gel images using Phoretix 1D quatifier, telomere length calculated by removing 406 bp from each fragment
		XpYpE2: TTGTCTCAGGGTCCTAGTG
		Tel2: TGCTCCGTGCATCTGGCATCTAACCCT
