# Supplementary material for: Reproducibility of telomere length assessment: an international collaborative study
Source: Int J Epidemiol. 2014 Sep 19;44(5):1673–83. doi: 10.1093/ije/dyu191 (PMC4681105; doi:10.1093/ije/dyu191)
Supplement: Supplementary Data [file supp_dyu191_ije-2013-11-1173-File007.xlsx]

## Sheet: Table Sup1B
Gel-based	Amount of DNA	Digestion	Electrophoresis	Mol weight standards	Internal batch-to-batch control	Quality Control	Southern blot	Probe Labelling	Quantification of TRF
Bekaert/de Meyer Ref 34	5ug	Rsa1/Hinf1, 1h	1% PF Agarose Field inversion electrophoresis with 0.5X TBE	1kb and High Mol Weight	None	UV-analysis of EtBrgel to control for DNA digestion	Capillary transfer onto positively charged nylon membrane	32P-labelled 30nt probe, 32P-labelled standard	TRFL=∑(ODi)/∑(ODi/Li) between slot and non-canonical fragments
Krunic/ Boukamp Ref 35	2ug	Rsa1/Hinf1/Alu1/BstN1 Overnight	0.7% Agarose Electrophoresis with 1X TAE, 2V/cm for 20h	Lambda HinIII	HaCat 2N restricted	DNA concentration check with Nanodrop. UV-analysis of EtBr gel to control for DNA quality before Southern. Gel control for DNA digestion.	Capillary transfer onto positively charged nylon membrane	Digoxygenin 3’-end labeled 18nt probe (Oncor)	TRFL=∑(ODi)/∑(ODi/Li) between 2-23kb
Baird/ Roger Ref 18	250pg/reaction	N/A	0.5% Agarose, Electrophoresis with 1xTAE, 40cm gel bed, 120V (10V/hours)	N/A	HEK 293 DNA	Assessment of banding pattern	Capillary transfer onto positively charged nylon membrane	33P-random hexaprime labelled TTAGGG repeat containing probe (120bp)	Fragment sizes calculated from gel images using Phoretix 1D quatifier, telomere length calculated by removing 406 bp from each fragment
