# Supplementary material for: Reproducibility of telomere length assessment: an international collaborative study
Source: Int J Epidemiol. 2014 Sep 19;44(5):1673–83. doi: 10.1093/ije/dyu191 (PMC4681105; doi:10.1093/ije/dyu191)
Supplement: Supplementary Data [file supp_dyu191_ije-2013-11-1173-File008.xlsx]

## Sheet: Sheet1
FIRST ROUND	Lab 1	Lab2	Lab3	Lab 4	Lab 5	Lab 6	Lab 7	Lab 8	Lab 9
	TRF	TRF	STELA	PCR	PCR	PCR	PCR	PCR	PCR
	(KBP)	(KBP)	(KBP)	(KBP)	(T/S)	(T/S)	(T/S)	(T/S)	(T/S)
A	8.4932	5.89	6.929	8.9575	1.68	2.5	1.445	1.63	1.53
B	8.2068	7.35	6.578	5.14	1.87	2.31908	1.218	2.39	1.61
C	13.6419	8.85	9.502	12.005	2.74	3.11475	2.36	2.77	2.48
D	7.7361	6.95	5.511	4.715	1.05	1.68901	1.134	1.48	0.87
E	4.4805	4.78		3.46	0.346	0.730175	0.7892	0.23	0.43
F	4.48457	4.35	4.059	3.1	0.296	0.572973	0.4592	0.69	0.2
G*	7.1432	5.5	5.13	7.95	1.59	2.03846	1.003	1.79	1.39
H	4.5854	3.71	3.83		0.27	0.631068	0.3271	0.55	0.18
I	6.528	6.11	4.816	10.33	2.42	2.25138	1.807	2.49	2.49
J	6.4163	5.2	4.796	6.97	1.37	1.69408	1.156	1.6	1.23
SECOND ROUND	Lab 1	Lab2	Lab3	Lab 4	Lab 5	Lab 6	Lab 7	Lab 8	Lab 9	Lab 10 monoplex			Lab 10 multiplex
	TRF	TRF	STELA	PCR	PCR	PCR	PCR	PCR	PCR	PCR 1	PCR 2	PCR 3	PCR1 1	PCR 2	PCR 3
	(KBP)	(KBP)	(KBP)	(KBP)	(T/S)	(T/S)	(T/S)	(T/S)	(T/S)	(T/S)	(T/S)	(T/S)	(T/S)	(T/S)	(T/S)
B	9.124	7.6376	7.63261	5.37	1.87	2.28277	1.527	2.1811	1.48	3.75518	2.82821	3.68244	18996	23669.7	17336.2
C	9.972	8.59541		9.87	2.87	3.33333	1.604	2.97056	2.59	8.16584	7.31508	7.77125	29919.7	26071.4	39399.3
C	10.215	8.57378	8.86677	11.42	2.57	3.42424	1.716	2.78476	2.47	6.26721	5.53991	7.82621	20454.4	23049.5	17314.7
K	6.49	5.85652	5.64951	4.36	0.965	1.5956	1.106	1.52899	0.75	2.65156	3.71116	2.48754	10780.4	29192	5813.18
L		5.51657	5.45893	5.33	0.689	1.28747	0.6942	1.08156	0.98	1.79981	1.4431	2.16953	4465.68	23507.3	17169.2
G	6.153	5.32651	4.74794	6.55	1.61	2.22706	0.999	1.80762	1.51	4.4165	3.44008	5.46849	16372.3	26590.2	38977.3
G*	6.568	5.59535	5.04848	6.43	1.66	2.16019	1.068	1.81593	1.5	5.78492	1.4297	4.83739	8791.12	17255.4	35509.8
H	3.75	3.8809	3.79425	2.42	0.316		0.3348	0.561037	0.16	0.552176	0.439702	0.507763	4005.33	5827.48	2112.85
H	3.693	3.99265	3.87603	2.46	0.349	0.589354	0.2948	0.531219	0.16	0.509509	0.44057	0.601431	2809.15	2407.97	7835.87
I	5.682	5.551	4.99887	8.25	2.45	2.69556	1.405	2.48817	2.42	6.11428	5.62532	5.59658	25000.3	21755.4	38129
